# Supplementary material for: Marked Global DNA Hypomethylation Is Associated with Constitutive PD-L1 Expression in Melanoma
Source: iScience. 2018 Jun 28;4:312–25. doi: 10.1016/j.isci.2018.05.021 (PMC6147024; doi:10.1016/j.isci.2018.05.021)
Supplement: Table S6. Correlation of Endogenous Retrovirus Genes with CD274 (PD-L1) mRNA Expression and Global DNA Methylation Levels, Related to Figure 4 [file mmc2.xlsx]

## Sheet: Sheet1
Table S6. Correlation of endogenous retrovirus genes with CD274 (PD-L1) mRNA expression and global DNA methylation levels. Related to Figure 4.
HGNC approved symbol	Spearman (CD274 mRNA)	Spearman (Global Methylation)
TLE2	-0.699301	0.825175
HIRA	-0.587413	0.825175
GLYR1	-0.636364	0.818182
PRDM16	-0.601399	0.79021
RBBP4	-0.58042	0.72028
PBK	-0.531469	0.72028
CBX4	-0.881119	0.692308
MBIP	-0.027972	0.692308
HDAC3	-0.454545	0.685315
ASF1B	-0.237762	0.685315
DDB2	-0.755245	0.678322
NFYC	-0.412587	0.678322
SMARCA5	-0.538462	0.671329
SCMH1	-0.524476	0.671329
SMARCD3	-0.58042	0.664336
NPM1	-0.727273	0.657343
MUM1	-0.643357	0.657343
PRKCB	-0.746497	0.654946
CBX2	-0.846154	0.65035
CBX6	-0.636364	0.65035
PRDM13	-0.699301	0.643357
TONSL	-0.629371	0.643357
APOBEC3B	-0.391608	0.629371
DNMT3A	-0.881119	0.622378
MECP2	-0.587413	0.608392
HDAC4	-0.811189	0.601399
BPTF	-0.363636	0.601399
SIRT2	-0.643357	0.587413
MAZ	-0.86014	0.58042
ARID1A	-0.370629	0.573427
UIMC1	0.020979	0.573427
BAZ1A	-0.132867	0.566434
IKZF3	-0.690501	0.562367
CARM1	-0.622378	0.559441
RAD54L	-0.27972	0.559441
CBX8	-0.706294	0.552448
HSPA1A	-0.461538	0.552448
EZH2	-0.34965	0.552448
NASP	-0.202797	0.552448
PRDM7	-0.711034	0.549913
PPARGC1A	-0.797203	0.538462
CBX1	-0.370629	0.531469
APEX1	-0.377622	0.524476
BRD9	-0.125874	0.524476
APOBEC3H	-0.157618	0.514887
EYA2	-0.503497	0.51049
PRMT2	-0.727273	0.503497
EXOSC4	-0.664336	0.503497
ASH2L	-0.608392	0.503497
KAT8	-0.468531	0.503497
SMARCB1	-0.888112	0.496503
SIN3B	-0.475524	0.496503
SMYD3	-0.328671	0.496503
KDM1A	-0.566434	0.48951
SETDB2	-0.370629	0.48951
PRDM12	0.108582	0.486866
ACTR5	-0.531469	0.482517
CHD5	-0.475524	0.482517
SFPQ	-0.237762	0.482517
BRCC3	0.223776	0.482517
L3MBTL4	-0.515062	0.481471
CTCF	-0.496503	0.475524
HDAC1	0.020979	0.475524
HMG20B	-0.832168	0.468531
ZNF516	-0.734266	0.468531
L3MBTL2	-0.468531	0.468531
PAXIP1	-0.293706	0.468531
KDM3B	-0.202797	0.468531
SUPT3H	-0.454545	0.461538
FOXP3	-0.384615	0.461538
PRDM6	-0.188811	0.461538
KEAP1	-0.51049	0.454545
ZNHIT1	-0.447552	0.454545
MLLT1	-0.797203	0.447552
HMGB1	-0.293706	0.447552
BABAM1	-0.160839	0.447552
CHD7	-0.825175	0.440559
KAT2B	-0.629371	0.440559
KAT2A	-0.468531	0.440559
SMEK1	-0.244755	0.440559
HUWE1	0.0699301	0.433566
ZNF711	-0.434326	0.427321
ARRB1	-0.699301	0.426573
SMARCD2	-0.636364	0.426573
HP1BP3	-0.321678	0.426573
ATAD2	-0.314685	0.426573
PARP1	-0.664336	0.41958
SMYD1	-0.79372	0.412877
FOXO1	-0.566434	0.412587
ING5	-0.678322	0.405594
ASH1L	-0.51049	0.405594
HIRIP3	-0.356643	0.405594
DNAJC2	-0.272727	0.405594
USP11	-0.244755	0.405594
ZBTB7C	0.041958	0.405594
BCOR	-0.72028	0.398601
TDRD3	-0.629371	0.398601
CHAF1B	-0.272727	0.398601
TFDP1	-0.160839	0.391608
SAFB	-0.706294	0.384615
PRMT7	-0.587413	0.377622
ELP3	-0.111888	0.377622
TAF9B	0.020979	0.377622
TAF9	0.286713	0.377622
HDAC8	-0.125874	0.370629
HMG20A	-0.685315	0.363636
SS18L1	-0.468531	0.363636
NCL	-0.685315	0.356643
RPS6KA5	-0.447552	0.356643
NSD1	-0.104895	0.356643
SCML2	-0.104895	0.356643
APOBEC3A	0.123269	0.355306
ZNF541	-0.528182	0.352121
RAI1	-0.762238	0.34965
HR	-0.496503	0.34965
HMGN5	-0.454545	0.34965
KDM4A	-0.41958	0.34965
BUB1	-0.258741	0.34965
TAF6	-0.244755	0.34965
PRKCA	0.034965	0.34965
MORF4L1	-0.65035	0.342657
RBBP7	-0.0979021	0.342657
UBE2T	-0.0909091	0.342657
PRKCD	-0.524476	0.335664
MBD5	-0.412587	0.335664
USP44	-0.377622	0.335664
APOBEC3C	-0.321678	0.335664
APOBEC3D	-0.321678	0.335664
CDK5	-0.237762	0.335664
KDM3A	-0.174825	0.335664
CHD9	-0.384615	0.328671
HJURP	-0.230769	0.328671
CDYL	-0.559441	0.321678
TAF2	-0.195804	0.321678
CTBP1	-0.132867	0.321678
LBR	-0.517483	0.314685
BRMS1L	-0.258741	0.300699
CUL4A	-0.104895	0.300699
PRMT5	-0.00699301	0.300699
SMARCA1	0.027972	0.300699
SUPT16H	0.181818	0.300699
DOT1L	-0.65035	0.293706
CHAF1A	-0.132867	0.293706
CDC73	-0.321678	0.286713
LRWD1	-0.321678	0.286713
CHD3	-0.244755	0.286713
ZCWPW1	-0.398601	0.27972
SAP30	-0.111888	0.27972
CECR2	-0.363636	0.272727
INO80E	-0.20979	0.272727
AURKB	0.104895	0.272727
ATAD2B	-0.454545	0.265734
FBRSL1	-0.118881	0.265734
UHRF1	-0.0769231	0.265734
NIPBL	0.237762	0.265734
ACTL6B	-0.0161267	0.263403
GFI1B	-0.0485203	0.261263
MBD3	-0.496503	0.258741
MST1	-0.342657	0.258741
ING1	-0.314685	0.258741
BAZ1B	-0.293706	0.258741
PHC2	-0.216783	0.258741
CCDC101	0.041958	0.258741
BRD4	-0.461538	0.251748
TAF1	-0.251748	0.251748
BRD8	-0.223776	0.251748
TOP2A	-0.0839161	0.251748
USP46	-0.00699301	0.251748
CHD1	0.13986	0.251748
USP21	-0.615385	0.244755
MTA1	-0.34965	0.244755
HCFC1	-0.174825	0.244755
CHD8	0.167832	0.244755
MDC1	0	0.23394
UTY	0.133135	0.232986
CDK3	-0.559441	0.230769
HMGN2	-0.216783	0.230769
DEK	-0.104895	0.230769
DND1	-0.013986	0.230769
ARID4A	0.0629371	0.230769
SRSF1	0.111888	0.230769
SPEN	-0.41958	0.223776
CHD4	-0.216783	0.223776
RBBP5	0.020979	0.223776
PRMT1	-0.657343	0.216783
ZNF592	-0.405594	0.216783
KDM4B	-0.377622	0.216783
CENPC	-0.258741	0.216783
KAT6A	-0.202797	0.216783
RCOR1	0.00699301	0.216783
SMYD4	0.048951	0.216783
KDM5D	0.191381	0.216344
PRDM9	0.054586	0.210546
HSPA1B	-0.314685	0.20979
MINA	-0.00699301	0.20979
PCGF5	0.132867	0.20979
SUV39H1	0.160839	0.20979
ASXL3	0.133135	0.208023
TAF4	-0.440559	0.202797
WSB2	-0.328671	0.202797
SUV420H1	-0.300699	0.202797
ANP32A	-0.125874	0.202797
DMAP1	-0.020979	0.202797
MAX	0.195804	0.202797
CREBBP	-0.447552	0.195804
MYSM1	-0.356643	0.195804
DNMT1	-0.230769	0.195804
PCNA	-0.230769	0.195804
CHTOP	-0.58042	0.188811
SETMAR	-0.34965	0.188811
MBD6	-0.321678	0.188811
USP16	-0.111888	0.188811
PHF19	-0.0629371	0.188811
LAS1L	0.013986	0.188811
SPOP	0.020979	0.188811
CDK2	0.202797	0.188811
ASF1A	0.109172	0.187152
TAF5L	-0.447552	0.174825
HDAC6	0.020979	0.174825
SAP18	0.0699301	0.174825
ANKRD32	0.363636	0.174825
SETD1A	-0.58042	0.167832
PRR14	-0.377622	0.167832
ZMYM3	-0.244755	0.167832
RNF40	-0.202797	0.167832
TADA2B	0.0629371	0.167832
EXOSC9	0.202797	0.167832
ZMYND8	-0.426573	0.160839
RMI1	0.300699	0.160839
DPF1	0.328671	0.160839
SMARCAD1	-0.356643	0.153846
USP7	-0.195804	0.153846
PRKDC	-0.0629371	0.153846
PPM1G	0.020979	0.153846
SMARCA4	-0.72028	0.146853
TET3	-0.475524	0.146853
SMYD2	-0.517483	0.13986
MYO1C	-0.216783	0.13986
PCGF3	-0.594406	0.132867
MBTD1	-0.377622	0.132867
DDB1	-0.370629	0.132867
HLCS	-0.188811	0.132867
TLE1	-0.013986	0.132867
PRDM14	0.131014	0.131014
KDM5C	-0.153846	0.125874
SF3B1	-0.00699301	0.125874
BRCA1	0.167832	0.125874
L3MBTL3	0.0177964	0.124575
EPC2	-0.286713	0.118881
BRWD3	-0.034965	0.118881
BRD1	-0.335664	0.111888
PHF20L1	-0.146853	0.111888
KAT7	-0.0979021	0.111888
HELLS	0.27972	0.111888
CHD6	-0.272727	0.104895
JMJD6	-0.0979021	0.104895
CIT	-0.0769231	0.104895
CUL3	-0.041958	0.104895
PPP4C	0.00699301	0.104895
IKBKAP	0.41958	0.104895
ERBB4	-0.231353	0.103219
CLNS1A	-0.286713	0.0979021
KDM1B	-0.202797	0.0979021
CDC6	0.0559441	0.0979021
NFYB	0.153846	0.0979021
CBX7	0.195804	0.0979021
TTK	0.391608	0.0979021
EHMT1	0.426573	0.0979021
HMGN3	0.0186617	0.0933083
SUV420H2	-0.468531	0.0909091
USP36	-0.223776	0.0909091
RSF1	-0.181818	0.0909091
EHMT2	0.0559441	0.0909091
PRDM2	0.0909091	0.0909091
TADA2A	0.314685	0.0909091
MORF4L2	-0.0769231	0.0839161
UBN1	-0.0629371	0.0839161
SETD8	0.188811	0.0839161
SATB2	0.20979	0.0839161
NSL1	-0.384615	0.0769231
SETDB1	-0.377622	0.0769231
MPHOSPH8	-0.181818	0.0769231
DNMT3B	-0.13986	0.0769231
ANP32E	-0.132867	0.0769231
BAZ2A	-0.0699301	0.0769231
AICDA	-0.102136	0.0752579
DPPA3	-0.102136	0.0752579
ZMYM2	-0.195804	0.0699301
WHSC1L1	-0.0979021	0.0699301
PCGF1	0	0.0699301
ACTB	0.137295	0.0665674
BRPF3	-0.13986	0.0629371
DPY30	0.188811	0.0629371
WDR5	0.503497	0.0629371
BANP	-0.251748	0.0559441
RYBP	-0.237762	0.0559441
NAA60	-0.195804	0.0559441
TADA1	-0.41958	0.048951
SF3B3	-0.195804	0.048951
NEK6	0.0559441	0.048951
MSL1	0.13986	0.048951
GATAD1	0.13986	0.048951
SRSF3	0.27972	0.048951
BRD2	-0.181818	0.041958
RAD54B	-0.146853	0.041958
KDM6A	0.223776	0.041958
TAF5	0.258741	0.041958
YWHAE	0.335664	0.041958
KDM2B	-0.51049	0.034965
MYBBP1A	-0.41958	0.034965
UCHL5	-0.244755	0.034965
CTBP2	-0.146853	0.034965
SETD7	0.307692	0.034965
RNF20	0.391608	0.034965
POLE3	0.496503	0.034965
APOBEC2	0.0457651	0.0332837
EYA4	0.0457651	0.0332837
SMARCD1	-0.286713	0.027972
HDAC10	-0.265734	0.027972
EP300	-0.167832	0.027972
BCORL1	-0.0839161	0.027972
TAF7	0.27972	0.027972
ASXL2	-0.0769231	0.020979
ZRANB3	0.160839	0.020979
SET	0.538462	0.020979
ACTR3B	0.0873696	0.0166418
ING3	0.0873696	0.0166418
PHF14	0.0873696	0.0166418
SFMBT2	-0.216783	0.013986
RING1	-0.174825	0.013986
PHF20	-0.160839	0.013986
MSL3	0.132867	0.013986
PCGF2	0.20979	0.013986
WHSC1	0.230769	0.013986
HLTF	0.342657	0.013986
SUPT6H	0.013986	0.00699301
SIRT7	0.0629371	0.00699301
PARP3	0.160839	0.00699301
SUZ12	0.251748	0.00699301
CTCFL	-0.202797	0
E2F6	-0.0839161	0
SIN3A	-0.0699301	0
TET1	-0.328671	-0.00699301
RARA	-0.13986	-0.00699301
SENP3	-0.020979	-0.00699301
RUVBL1	0.188811	-0.00699301
C17orf49	0.272727	-0.00699301
BRCA2	0.370629	-0.00699301
YY1	0.384615	-0.00699301
SCML4	-0.192758	-0.00917895
RCOR3	-0.300699	-0.013986
UBE2H	0.321678	-0.013986
FOXP2	0.212183	-0.0166418
TSSK6	-0.377622	-0.020979
SUPT7L	-0.0559441	-0.020979
KDM4D	0.034965	-0.020979
LEO1	0.0559441	-0.020979
GTF3C4	0.223776	-0.020979
CSNK2A1	-0.00699301	-0.027972
ZFP57	0.0211273	-0.0281697
TNP1	-0.134389	-0.0322534
RNF2	0.027972	-0.034965
TAF1L	0.202797	-0.034965
PRKAA1	0.272727	-0.034965
ATF7IP	0.307692	-0.034965
MAPKAPK3	0.377622	-0.034965
FOXA1	0.169018	-0.0352121
ADNP	-0.202797	-0.041958
EXOSC6	-0.0699301	-0.041958
ZBTB33	0.0699301	-0.041958
IKZF1	-0.305699	-0.0436713
POGZ	-0.160839	-0.048951
NOC2L	-0.104895	-0.048951
EXOSC7	0.048951	-0.048951
CLOCK	0.188811	-0.048951
OGT	0.559441	-0.048951
GTF2I	0.104011	-0.0499255
TRIM27	0.112332	-0.0499255
ARID1B	0.112332	-0.0499255
SMEK2	-0.216783	-0.0559441
NEK9	0.223776	-0.0559441
RLIM	0.286713	-0.0559441
PHIP	0.237146	-0.0582464
HDAC9	0.237146	-0.0582464
TDRKH	0.237762	-0.0629371
EXOSC8	0.27972	-0.0629371
TYW5	0.307692	-0.0629371
UBE2A	0.594406	-0.0629371
CHD1L	-0.0979021	-0.0699301
MGA	0.020979	-0.0699301
PHF2	0.216783	-0.0699301
MASTL	0.391608	-0.0699301
HDAC2	0.205278	-0.0746466
TET2	-0.321678	-0.0769231
CHD2	-0.223776	-0.0769231
EID2	-0.0699301	-0.0769231
ATM	-0.0559441	-0.0769231
RUVBL2	-0.048951	-0.0769231
GSG2	0.034965	-0.0769231
PARP2	0.545455	-0.0769231
INO80B	-0.258741	-0.0909091
FBL	-0.237762	-0.0909091
KDM6B	-0.118881	-0.0909091
FAM175A	-0.00699301	-0.0909091
NAT10	0.0909091	-0.0909091
PRKAB2	0.0909091	-0.0909091
MEN1	-0.153846	-0.0979021
EID2B	0.160839	-0.0979021
PAF1	0.160839	-0.0979021
KDM5B	-0.20979	-0.104895
PBRM1	-0.160839	-0.104895
NCOA2	-0.048951	-0.104895
REST	0.258741	-0.104895
SETD2	0.272727	-0.104895
RAG2	0.179354	-0.109172
NCOA6	-0.020979	-0.111888
PIWIL4	0.013986	-0.111888
DNAJC1	0.132867	-0.111888
KDM5A	0.00699301	-0.118881
CUL1	0.0909091	-0.118881
ATR	0.314685	-0.118881
PAK2	0.517483	-0.125874
SMARCE1	0.111888	-0.132867
NCOA1	0.13986	-0.132867
CDK1	0.335664	-0.132867
RAD51	0.370629	-0.132867
SUV39H2	0.538462	-0.132867
PHF1	0.0559441	-0.13986
RB1	0.433566	-0.13986
ANP32B	0.517483	-0.13986
PRKAG3	0.203863	-0.141456
MAP3K7	0.376965	-0.145561
PADI2	0.027972	-0.146853
MTA3	0.160839	-0.146853
CDYL2	0.174825	-0.146853
USP22	0.251748	-0.146853
PHF8	0.314685	-0.146853
SETD3	0.440559	-0.146853
PRKAA2	0.482517	-0.146853
DPF3	0.531469	-0.146853
PHF10	0.251748	-0.153846
BMI1	0.286713	-0.153846
HAT1	0.426573	-0.153846
YEATS4	0.482517	-0.153846
GADD45A	0.573427	-0.153846
TAF8	-0.377622	-0.160839
ARID4B	-0.202797	-0.160839
BAP1	0	-0.160839
BARD1	0.223776	-0.160839
HCFC2	0.293706	-0.160839
SNAI2	0.0629371	-0.167832
TAF3	0.223776	-0.167832
GADD45B	0.300699	-0.167832
PHF12	0.377622	-0.167832
YWHAB	0.0629371	-0.174825
SMARCAL1	0.20979	-0.174825
EXOSC2	0.594406	-0.174825
CRB2	0.098594	-0.176061
AURKA	0.244755	-0.181818
MLLT10	0.286713	-0.181818
CHRAC1	0.405594	-0.181818
MEAF6	0.496503	-0.181818
ZNF687	-0.356643	-0.188811
DZIP3	0.27972	-0.188811
BAZ2B	0.314685	-0.188811
HDAC11	0.342657	-0.188811
MBD4	0.503497	-0.188811
CUL2	0.58042	-0.188811
TLK2	0.440559	-0.195804
TDG	-0.020979	-0.202797
FOXP4	0.342657	-0.202797
UBR2	-0.146853	-0.20979
GATAD2A	-0.041958	-0.20979
PKN1	0.181818	-0.20979
SAP30L	0.468531	-0.20979
PHF13	0.146853	-0.216783
CBX5	0.377622	-0.216783
TAF12	0.440559	-0.216783
TEX10	0.65035	-0.216783
TRIM33	-0.0839161	-0.223776
SFMBT1	0.195804	-0.223776
DAPK3	0.300699	-0.223776
SIRT6	0.307692	-0.223776
ELP4	0.671329	-0.223776
ZBTB16	0.403168	-0.225774
INO80C	-0.167832	-0.230769
SMARCC2	0.412587	-0.230769
SETD6	-0.146853	-0.237762
BRD3	0.454545	-0.237762
PRPF31	-0.111888	-0.244755
ASXL1	-0.013986	-0.244755
BAHD1	0.0839161	-0.244755
NFRKB	0.391608	-0.244755
UBE2N	0.461538	-0.244755
UBE2B	0.48951	-0.244755
PRDM5	0.118881	-0.251748
ATF2	0.132867	-0.251748
MTA2	0.251748	-0.251748
AEBP2	0.286713	-0.251748
ATXN7L3	0.391608	-0.251748
SMARCC1	-0.027972	-0.258741
KAT5	0.0979021	-0.258741
CHEK1	0.41958	-0.258741
USP15	0.468531	-0.258741
SS18L2	0.51049	-0.258741
ENY2	0.195804	-0.265734
DAXX	0.223776	-0.265734
BRD7	0.286713	-0.265734
BRE	0.293706	-0.265734
UBR5	0.321678	-0.265734
EXOSC1	0.503497	-0.265734
MLLT6	-0.167832	-0.272727
FBRS	0.0699301	-0.272727
STK4	0.321678	-0.272727
PRKAG2	0.706294	-0.272727
WDR82	0.041958	-0.27972
SAP130	0.13986	-0.27972
BRMS1	0.195804	-0.27972
ZNF217	0.223776	-0.27972
RPS6KA4	0.433566	-0.27972
APOBEC3F	0.706294	-0.27972
APOBEC3G	0.706294	-0.27972
CUL5	0.48951	-0.286713
TRIM16	0.517483	-0.286713
CUL4B	0.552448	-0.286713
TDRD7	0.552448	-0.286713
ALKBH1	0.482517	-0.293706
ATRX	0.524476	-0.293706
TP53BP1	0.594406	-0.293706
ING2	0.776224	-0.293706
EXOSC5	0.174825	-0.300699
TAF10	0.328671	-0.300699
SENP1	0.587413	-0.300699
FOXP1	0.671329	-0.300699
CBX3	0.251748	-0.307692
SP1	0.300699	-0.307692
DNTTIP2	0.552448	-0.307692
GATAD2B	-0.244755	-0.314685
JARID2	-0.237762	-0.321678
MOV10	0.370629	-0.321678
ARNTL	0.391608	-0.321678
ACTL6A	0.440559	-0.321678
TRIM24	0.377284	-0.331013
PADI1	0.555248	-0.334573
C11orf30	-0.034965	-0.335664
EYA3	0.286713	-0.342657
MSH6	0.13986	-0.34965
ATN1	0.20979	-0.34965
CDK7	0.748252	-0.34965
BRDT	0.56981	-0.354787
ARID2	0.370629	-0.356643
GFI1	0.398601	-0.363636
EID1	0.405594	-0.363636
DDX21	0.426573	-0.363636
EP400	0.51049	-0.363636
PSIP1	0.664336	-0.363636
DTX3L	0.79021	-0.363636
TRIM28	0.013986	-0.370629
NCOR2	0.531469	-0.370629
PRMT8	0.119326	-0.376337
INO80D	0.188811	-0.377622
MCRS1	0.195804	-0.377622
UBE2E1	0.531469	-0.377622
MSL2	0.377622	-0.384615
USP17L2	0.393042	-0.393042
CXXC1	0.0559441	-0.405594
SETD1B	0.181818	-0.405594
APBB1	0.167832	-0.412587
SHPRH	0.265734	-0.412587
GADD45G	0.430824	-0.416813
UBE2D3	-0.013986	-0.41958
EYA1	0.188811	-0.41958
PHC1	0.363636	-0.426573
MGEA5	0.776224	-0.426573
TOP2B	0.0699301	-0.433566
SIRT1	0.496503	-0.433566
RNF168	0.636364	-0.433566
PDP1	0.461538	-0.440559
TLK1	0.461538	-0.440559
PCGF6	0.503497	-0.440559
NAP1L1	0.524476	-0.440559
JAK2	0.496503	-0.447552
ACTR8	0	-0.454545
CSRP2BP	0.041958	-0.454545
NCOR1	0.314685	-0.454545
TAF6L	0.398601	-0.454545
TADA3	0.475524	-0.454545
EED	0.643357	-0.454545
DDX50	0.454545	-0.461538
A1CF	0.462299	-0.462299
PHC3	0.174825	-0.468531
NBN	0.363636	-0.468531
YWHAZ	0.538462	-0.475524
HDAC5	-0.104895	-0.482517
HDGF	0.244755	-0.482517
PRKAB1	0.517483	-0.482517
DPF2	0.454545	-0.48951
TBL1XR1	0.538462	-0.48951
AURKC	0.251748	-0.496503
HMGN4	0.58042	-0.496503
USP12	0.762238	-0.496503
ELP2	0.153846	-0.503497
YEATS2	0.328671	-0.503497
CTR9	0.447552	-0.503497
TFPT	0.0839161	-0.51049
CIR1	0.370629	-0.51049
PRDM8	0.762238	-0.51049
ZNF532	0.111888	-0.517483
ING4	0.412587	-0.517483
SUDS3	0.692308	-0.517483
UBE2D1	0.594406	-0.524476
FAM175B	0.741259	-0.524476
NAP1L2	0.685315	-0.531469
VDR	0.251748	-0.538462
KDM2A	0.321678	-0.538462
EPC1	0.678322	-0.538462
HDAC7	0.545455	-0.552448
RAG1	0.573427	-0.552448
PHF21A	0.608392	-0.552448
PRDM4	0.622378	-0.552448
BRPF1	0.41958	-0.559441
NAP1L4	0.755245	-0.559441
RPS6KA3	0.251748	-0.566434
NPAS2	0.440559	-0.566434
HIF1AN	0.629371	-0.566434
EXOSC3	0.755245	-0.566434
SETD5	0.398601	-0.573427
CHUK	0.573427	-0.58042
L3MBTL1	0.636364	-0.58042
YAF2	0.643357	-0.58042
PRMT6	0.475524	-0.587413
WAC	0.678322	-0.587413
KAT6B	0.643357	-0.594406
ERCC6	0.755245	-0.594406
NPM2	0.286713	-0.601399
SMARCA2	0.531469	-0.601399
MBD2	0.671329	-0.601399
PADI3	0.811189	-0.601399
PARG	0.608392	-0.608392
ACTR6	0.671329	-0.608392
MTF2	0.51049	-0.615385
CDK17	0.713287	-0.629371
JDP2	0.573427	-0.636364
CDK9	0.916084	-0.636364
MBD1	0.041958	-0.643357
NCOA3	0.363636	-0.643357
PADI4	0.802451	-0.653158
HINFP	0.748252	-0.657343
EZH1	0.706294	-0.664336
ATXN7	0.685315	-0.671329
TP53	0.335664	-0.678322
JMJD1C	0.811189	-0.678322
DR1	0.853147	-0.692308
USP3	0.468531	-0.706294
INO80	0.671329	-0.706294
UHRF2	0.727273	-0.713287
PRDM1	0.65035	-0.748252
KDM4C	0.643357	-0.776224
ZZZ3	0.685315	-0.776224
